# Supplementary material for: Comparative Study of PVDF Sheets and Their Sensitivity to Mechanical Vibrations: The Role of Dimensions, Molecular Weight, Stretching and Poling
Source: Nanomaterials (Basel). 2021 Jun 22;11(7):1637. doi: 10.3390/nano11071637 (PMC8305835; doi:10.3390/nano11071637)
Supplement: Supplementary file 1 [file nanomaterials-11-01637-s001.zip]

Archive with 1 entries (1 files):
- nanomaterials-1235719-supplementary.pdf
